# Supplementary material for: Optical coherence tomography angiography in multiple sclerosis: A cross-sectional study
Source: PLoS One. 2020 Jul 23;15(7):e0236090. doi: 10.1371/journal.pone.0236090 (PMC7377434; doi:10.1371/journal.pone.0236090)
Supplement: S1 Data — (XLSX) [file pone.0236090.s001.xlsx]

## Sheet: Table 1
ANGIO OCT CHORIOCAPILLARY LAYER		Whole image	Fovea	Parafovea	Superior Emi	Inferiori Emi	Tempo	Superior	Nasal	Inferior	Thickness1	Thickness2	Thickness3	Thickness4	Thickness5	Thickness6	Thickness7	Thickness8	Thickness9	A1	A2	A3	B1	B2	B3	C1	C2	C3
CONTROLS	n	6	6	6	6	6	6	6	6	6	-	6	6	6	6	6	6	6	6	6	6	6	6	6	6	6	6	6
	average	54.67	31.01	57.5317	57.475	57.5883	56.7133	57.6983	56.5983	59.075	-	257.167	317.333	319	315.833	309	321.167	323.167	315.667	57.035	56.585	57.6017	55.635	35.8967	54.2967	58.3317	59.3567	56.9
	standard dev	6.63643	19.5306	5.68169	5.27071	6.15555	4.47174	6.47244	6.07956	6.99095	-	20.4393	12.2909	12.0996	12.7502	15.9875	10.2843	12.5923	10.8934	7.12597	7.801	6.16919	7.6691	15.5682	6.81209	6.39015	7.17305	7.31949
CASES NO-	n	24	24	24	24	24	24	24	24	24	-	24	24	24	24	24	24	24	24	24	24	24	24	24	24	24	24	24
	average	65.0342	64.0358	65.2354	64.7754	65.6821	64.7417	64.9942	65.0246	66.1133	-	242.083	294.917	293.875	295.917	283.458	296.708	298.625	296.542	64.1071	65.3537	64.7529	64.6629	64.5854	64.6617	65.3404	65.7133	65.9883
	standard dev	2.85491	5.84166	3.18143	3.20486	3.53606	4.4846	2.68145	3.72525	2.93252	-	24.5674	16.0161	18.061	15.2399	18.2518	19.5013	30.235	15.9591	7.38131	3.1709	4.08482	4.33709	5.23843	5.28995	4.46656	2.72098	2.45388
CASES NO+	n	67	67	67	67	67	67	67	67	66	-	67	67	67	67	67	67	67	67	67	67	67	67	67	67	67	67	67
	average	65.5412	61.9048	66.0104	65.8519	66.1439	66.0649	65.6601	65.643	66.2995	-	246.776	306.522	306.806	306.209	297.463	310.179	310.358	307.985	65.7096	65.5842	65.4794	65.9987	62.6419	65.744	66.2366	66.2236	65.8548
	standard dev	1.88212	10.3067	2.33898	2.39256	2.40947	3.19782	2.866	2.66196	2.48816	-	17.2027	16.7399	16.3515	17.682	17.7058	16.5885	16.5646	18.6608	2.32809	2.5871	3.24392	3.00715	7.95391	3.08088	2.41165	3.07039	3.28666
test t controls vs NO- cases		0.0113961	0.00855481	0.019505	0.0177375	0.0219448	0.00466167	0.039093	0.0176731	0.0564961		0.155677	0.00398975	0.00171706	0.00951764	0.00844404	0.000698705	0.00611687	0.00517249	0.0632704	0.0394861	0.0349845	0.0332489	0.00586454	0.0113907	0.0426232	0.0823599	0.0281023
test t controls vs NO+ cases		0.0100461	0.0111873	0.0143231	0.0111024	0.0188333	0.00316945	0.0292583	0.0144528	0.0522918		0.275319	0.0875252	0.0572533	0.132342	0.14314	0.047925	0.0553829	0.163151	0.0305194	0.0366563	0.0254661	0.0209118	0.00799116	0.00885167	0.0287866	0.0658934	0.0298143
test t NO+ cases vs NO- cases		0.424603	0.223138	0.28274	0.142598	0.557869	0.193146	0.311089	0.460114	0.783424		0.394639	0.00439767	0.00383112	0.00919417	0.00235466	0.00470568	0.081563	0.00599824	0.306114	0.750965	0.436785	0.173273	0.183498	0.351766	0.357652	0.4504	0.835974
ANGIO OCT PHOTORECEPTORS LAYER		Whole image	Fovea	Parafovea	Superior Emi	Inferiori Emi	Tempo	Superior	Nasal	Inferior	Thickness1	Thickness2	Thickness3	Thickness4	Thickness5	Thickness6	Thickness7	Thickness8	Thickness9	A1	A2	A3	B1	B2	B3	C1	C2	C3
CONTROLS	n	3	3	3	3	3	3	3	3	3	-	3	3	3	3	3	3	3	3	3	3	3	3	3	3	3	3	3
	average	55.0067	45.8067	55.5533	55.21	55.92	53.98	56.9833	54.18	57.2267	-	295	341	341	338.333	327	339.333	345	339.667	55.18	57.1467	55.6533	55.3767	47.09	53.1267	57.2967	57.18	56.64
	standard dev	11.3127	18.0555	10.7413	9.72168	11.738	11.055	9.91689	10.2203	11.9672	-	22.0681	8.88819	10.5357	2.3094	9.16515	6.50641	1	7.50555	12.674	8.43612	10.3525	10.2513	16.2167	11.348	11.309	11.79	10.3458
CASES NO-	n	25	25	25	25	25	25	25	25	25	-	25	25	25	25	25	25	25	25	25	25	25	25	25	25	25	25	25
	average	60.97	60.1264	59.9584	59.7444	60.1876	60.722	59.4152	58.7476	61.052	-	241.52	293.96	292.96	294.88	282.72	295.8	297.6	295.48	62.0748	59.9652	61.7488	59.3156	58.0984	59.0676	63.4248	61.5432	63.3156
	standard dev	4.63508	14.6465	5.1442	5.19426	5.43834	5.79152	6.00252	6.15199	5.39136	-	24.2145	16.3923	18.2631	15.7938	18.2449	19.6235	30.0389	16.5003	6.02622	6.32293	4.89601	6.36853	12.2662	7.31603	4.21982	5.6861	4.16164
CASES NO+	n	67	67	67	67	67	67	67	67	67	-	67	67	67	67	67	67	67	67	67	67	67	67	67	67	67	67	67
	average	60.7654	58.2451	59.7512	59.3281	60.1846	59.2899	59.6763	58.8955	61.1552	-	247.269	307.119	307.433	306.791	298.134	310.836	310.836	308.612	62.8263	60.4122	62.8252	59.1499	57.4567	59.0988	62.98	60.9124	62.8718
	standard dev	4.80466	14.1203	5.64821	5.73103	5.7627	6.48359	5.54721	6.29619	5.31503	-	17.1293	16.1569	15.7521	17.1044	17.3047	15.9949	15.9199	18.0613	4.35725	5.31239	4.25994	6.83142	12.393	6.87327	4.17447	5.76373	4.13202
test t controls vs NO- cases		0.458201	0.300976	0.552654	0.50553	0.594756	0.401912	0.715021	0.522042	0.636962		0.0376488	0.00165544	0.00339194	3.71353e-12	0.00181895	4.44237e-05	3.87044e-08	0.000529282	0.44624	0.625633	0.415488	0.576949	0.360604	0.461994	0.447451	0.588826	0.379925
test t controls vs NO+ cases		0.471201	0.354781	0.568944	0.540277	0.594086	0.493575	0.685273	0.508778	0.627501		0.0608277	0.0124445	0.0224685	4.187e-11	0.0192782	0.00532801	7.49185e-25	0.00660146	0.405764	0.572612	0.352888	0.5902	0.383545	0.458713	0.476035	0.639155	0.40639
test t NO+ cases vs NO- cases		0.852904	0.582938	0.867882	0.741107	0.998179	0.312572	0.850751	0.919266	0.935024		0.283673	0.00132024	0.00118367	0.00289788	0.000721664	0.00151361	0.0448654	0.00181107	0.572214	0.754887	0.337778	0.913798	0.824899	0.985332	0.65422	0.639557	0.650756
ANGIO OCT DEEP CAPILLARY PLEXUS		Whole image	Fovea	Parafovea	Superior Emi	Inferiori Emi	Tempo	Superior	Nasal	Inferior	Thickness1	Thickness2	Thickness3	Thickness4	Thickness5	Thickness6	Thickness7	Thickness8	Thickness9	A1	A2	A3	B1	B2	B3	C1	C2	C3
CONTROLS	n	27	27	27	27	27	27	27	26	27	-	27	27	27	27	27	27	27	27	27	27	27	27	27	27	27	27	27
	average	53.7933	28.7681	56.9167	56.8896	56.9867	56.7041	57.0367	56.1154	57.6109	-	258.242	318.441	318.741	318.363	309.549	321.945	310.389	320.334	54.7793	55.9211	57.04	55.8881	34.2278	55.8189	55.7044	57.2978	56.7548
	standard dev	7.28301	9.9021	7.81987	8.15048	7.55396	7.57832	8.63333	7.64132	8.16744	-	17.1031	17.5338	17.4208	17.6301	16.5942	17.0159	59.4231	17.0491	8.92753	10.2127	6.94672	7.59826	9.27902	8.136	8.12472	8.10951	6.94599
CASES NO-	n	25	25	25	25	25	25	25	25	25	-	25	25	25	25	25	25	25	25	25	25	25	25	25	25	25	25	25
	average	55.91	19.2236	59.8036	60.038	59.5776	58.67	61.2296	59.0772	60.23	-	241.04	292.96	292.24	293.56	281.96	295.16	296.28	294.2	59.3276	61.4848	59.5676	58.6588	28.7904	57.6664	58.6416	60.4448	58.9492
	standard dev	4.2719	6.5334	4.3727	3.69716	5.33565	4.07948	3.78301	4.84882	5.76276	-	24.3027	17.2566	18.8531	16.9462	18.7938	20.1756	30.4227	17.7341	3.34247	4.25089	5.66625	4.05326	10.1185	5.89804	5.57698	7.06368	7.38459
CASES NO+	n	67	67	67	67	67	67	67	67	67	-	67	67	67	67	67	67	67	67	67	67	67	67	67	67	67	67	67
	average	55.804	20.2196	59.8718	60.0528	60.0163	58.9034	61.0109	59.1464	60.5709	-	247.269	307.119	307.433	306.791	298.134	310.836	310.836	308.612	58.6387	61.324	58.7731	58.5769	28.3561	59.3587	58.4054	60.816	58.614
	standard dev	4.37002	5.84964	4.46348	4.51084	4.85846	4.50368	4.54776	4.37005	4.98552	-	17.1293	16.1569	15.7521	17.1044	17.3047	15.9949	15.9199	18.0613	5.79155	4.84009	5.26129	4.41129	6.94383	4.62555	6.0088	4.71264	6.12248
test t controls vs NO- cases		0.204198	0.000153564	0.104754	0.0775797	0.157448	0.246305	0.0275258	0.104412	0.185512		0.00541312	2.8415e-06	3.2688e-06	4.108e-06	1.03756e-06	4.95131e-06	0.28271	1.84824e-06	0.0188741	0.0135852	0.155572	0.105257	0.0494837	0.35076	0.133021	0.141238	0.276021
test t controls vs NO+ cases		0.18899	0.0001852	0.0738405	0.0659491	0.0618234	0.167437	0.0301862	0.0658888	0.0880838		0.00707559	0.00582433	0.00541942	0.00560552	0.00443497	0.0055279	0.969529	0.00460825	0.0451624	0.013128	0.249827	0.0937498	0.00511921	0.0410337	0.126197	0.0419973	0.231443
test t NO+ cases vs NO- cases		0.916708	0.50759	0.947547	0.987226	0.721315	0.813521	0.816694	0.950459	0.795108		0.247532	0.000957441	0.000953042	0.00181447	0.000557371	0.00127569	0.030221	0.00125163	0.48131	0.87727	0.545414	0.933282	0.844335	0.204069	0.860353	0.809309	0.84067
ANGIO OCT SUPERFICIAL CAPILLARY PLEXUS		Whole image	Fovea	Parafovea	Superior Emi	Inferiori Emi	Tempo	Superior	Nasal	Inferior	Thickness1	Thickness2	Thickness3	Thickness4	Thickness5	Thickness6	Thickness7	Thickness8	Thickness9	A1	A2	A3	B1	B2	B3	C1	C2	C3
CONTROLS	n	29	29	29	29	29	29	29	29	29	-	29	29	29	29	29	29	29	29	29	29	29	29	29	29	29	29	29
	average	55.9855	36.6241	58.0841	58.5155	58.2814	57.8793	59.351	57.5941	58.7948	-	263.371	319.999	320.052	319.893	310.411	322.543	323.715	321.742	57.8472	59.2969	57.7572	57.119	40.3562	57.3569	58.3003	58.6907	57.9766
	standard dev	5.92886	11.2851	6.04438	5.73352	6.04426	6.17193	5.77667	5.97828	6.3139	-	21.08	18.9194	18.7817	18.5544	17.171	18.1295	21.2	18.4674	5.63167	6.1595	7.24493	5.97753	9.50113	6.45742	6.81748	6.40575	7.22875
CASES NO-	n	24	24	24	24	24	24	24	24	24	-	24	24	24	24	24	24	24	24	24	24	24	23	23	24	24	24	24
	average	50.9571	29.4817	53.4167	53.7017	53.1383	52.8667	54.1608	53.3038	53.4029	-	240.958	292.208	291.5	292.75	281.292	294.375	295.417	293.25	52.375	54.6329	53.1829	53.4487	34.1878	53.0312	51.8942	53.5783	52.3183
	standard dev	3.56507	5.4349	3.6554	3.46676	4.14017	3.31601	4.19352	3.65743	5.03406	-	24.8219	17.2046	18.8841	16.809	18.8921	20.2158	30.7626	17.4537	4.31176	4.90052	5.04422	3.24406	5.10596	3.63978	5.40036	5.01644	6.23548
CASES NO+	n	64	64	64	64	64	64	64	64	64	-	64	64	64	64	64	64	64	64	64	64	64	64	64	64	64	64	64
	average	51.6323	29.8667	53.9256	54.0123	53.8334	53.15	54.5167	53.6689	54.5291	-	247.5	308.141	308.25	308.031	299.156	311.766	311.656	309.938	53.4789	54.8616	53.4586	52.915	34.0675	53.6855	53.4691	54.7492	53.6458
	standard dev	3.59646	5.00654	3.68355	3.67128	3.86448	3.71782	4.05093	3.7384	4.34259	-	17.4465	14.3459	14.2995	14.8334	15.5014	14.3999	14.6355	15.4662	4.52868	4.36436	4.35385	3.78643	3.86037	3.07372	4.90817	4.07877	5.60613
test t controls vs NO- cases		0.000403217	0.00438435	0.00114848	0.000461619	0.000611876	0.000485266	0.000415002	0.00240757	0.00110599		0.00105368	9.02454e-07	1.39675e-06	9.40832e-07	5.00851e-07	3.17905e-06	0.000462269	5.10393e-07	0.000203876	0.00343399	0.00945308	0.00706217	0.00448734	0.00364023	0.00036833	0.0020066	0.00353988
test t controls vs NO+ cases		0.000768483	0.00404189	0.00148462	0.000389012	0.000794381	0.000480645	0.000205693	0.00235052	0.00201476		0.000921518	0.00439478	0.00432723	0.00403006	0.00403097	0.00707619	0.00824689	0.00434505	0.000632556	0.0011311	0.00528194	0.00124744	0.00163424	0.00625067	0.00135645	0.00416911	0.00646147
test t NO+ cases vs NO- cases		0.434329	0.764048	0.564718	0.714393	0.479433	0.731603	0.722343	0.680541	0.338893		0.244413	0.000271014	0.000390668	0.000368019	0.000206103	0.000511026	0.0195387	0.000203824	0.297331	0.84204	0.814203	0.521268	0.918665	0.439238	0.219513	0.313039	0.366715
ANGIO OCT PAPILLA		Whole image	Fovea	Parafovea	Superior Emi	Inferiori Emi	Tempo	Superior	Nasal	Inferior	Thickness1	Thickness2	Thickness3	Thickness4	Thickness5	Thickness6	Thickness7	Thickness8	Thickness9	A1	A2	A3	B1	B2	B3	C1	C2	C3
CASES NO-	n	28	28	28	28	28	28	28	28	28	-	28	28	28	28	28	27	27	27	27	27	27	27	26	27	27	27	27
	average	60.5989	33.0754	64.5193	64.27	64.8014	63.8261	65.9482	60.4964	67.8125	-	195.571	312.036	308.25	316	263.964	330.63	304.963	338.333	63.4615	66.9274	62.91	61.7967	35.7773	60.2974	62.593	69.7741	61.083
	standard dev	3.27392	12.2196	3.87919	5.32286	3.3194	4.68696	5.54811	5.37343	4.08193	-	52.6445	27.1736	34.7036	27.0897	19.3285	37.4917	28.8983	24.3184	5.90423	5.66313	5.36867	5.29282	11.7917	5.14212	6.69319	4.47809	6.32136
CASES NO+	n	42	42	42	42	42	42	42	42	42	-	42	42	42	42	42	42	42	42	42	42	42	41	41	41	41	41	41
	average	58.7238	28.2817	62.7588	63.3879	62.3817	61.8483	64.6269	59.3545	65.4362	-	198.214	310.476	308.405	315.952	276.976	318.452	305.786	337.048	61.9019	65.7545	61.885	59.2656	32.4829	59.068	61.4107	66.4254	61.2576
	standard dev	3.26058	11.1346	3.53044	4.20603	5.05877	5.80312	4.9035	4.41121	4.76733	-	81.3387	28.0368	44.2482	40.3478	26.6023	66.3895	50.2693	48.2483	6.44993	6.10026	5.45938	5.4242	11.0029	6.89552	5.45133	4.88792	5.89283
test t NO+ cases vs NO- cases		0.0221315	0.101591	0.0591661	0.464732	0.0183673	0.121185	0.311471	0.354751	0.0293242		0.869421	0.81714	0.987007	0.995304	0.0207554	0.334671	0.931566	0.884216	0.306049	0.418683	0.445175	0.0611276	0.258232	0.403679	0.447634	0.00510564	0.909307

## Sheet: Table 2
GCC OPTOVUE									Total	Superior	Inferior	Intra Eye Difference	FLV	GLV
CONTROLS								n	19	19	19	19	19	19
								average	97.9005	97.5868	98.2274	-0.641579	0.358474	1.24511
								standard dev	3.43845	3.68801	3.6269	2.49118	0.291314	1.25398
CASES								n	90	90	90	90	90	90
								average	89.3254	89.0103	89.6878	-0.673333	2.6164	8.23401
								standard dev	12.4693	12.731	12.6609	4.85852	4.62381	9.83648
test t NO+ cases vs NO- cases									1.92819e-07	4.56935e-07	4.08184e-07	0.967153	1.39793e-05	3.22508e-09
RNFL OPTOVUE									Avg RFLN thickness	RFLN Simmetry	Rim Area	Disc Area	Average C/D Ratio	Vertical C/D Ratio	C/D H Ratio	Rim Area	Disc Area	Cup Volume	S	T	N	I
CONTROLS								n	19	19	19	19	19	19	19	19	19	19	19	19	19	19
								average	107.053	103.263	101.526	1.78947	0.315263	0.446316	0.584211	1.31842	2.02684	0.184105	122.421	79.1053	89.1579	118.526
								standard dev	21.3814	5.42466	5.07027	3.80904	0.209321	0.25665	0.271341	0.243042	0.460339	0.22961	9.65698	8.41226	24.0861	23.8918
CASES								n	79	79	79	79	79	79	79	79	79	78	77	77	77	77
								average	92.6709	95.5696	89.9367	5.75949	0.328228	0.524937	0.588354	1.31329	1.9738	0.121872	116.312	68.013	74.4026	113.636
								standard dev	12.7327	12.6478	13.343	5.36182	0.177986	0.196859	0.200291	0.439798	0.471268	0.139884	15.9986	11.5696	12.1496	18.8623
test t NO+ cases vs NO- cases									0.0103394	0.000123828	3.78675e-08	0.000619204	0.805288	0.223761	0.950632	0.94541	0.656998	0.270429	0.038654	3.11472e-05	0.0173587	0.414471
